# Supplementary material for: Dietary Supplementation with Fermented Milk Improves Growth Performance and Intestinal Functions in Intrauterine Growth-Restricted Piglets
Source: Animals (Basel). 2025 May 9;15(10):1367. doi: 10.3390/ani15101367 (PMC12108382; doi:10.3390/ani15101367)
Supplement: Supplementary file 1 [file animals-15-01367-s001.zip]

Archive with 1 entries (1 files):
- animals-3572700-supplementary.pdf
